# Supplementary material for: Repeatability of Myotonometric Muscle Measurements in Infants Aged 0–3 Months: Toward an Objective Tool Supporting Early Motor Assessment
Source: J Clin Med. 2026 May 11;15(10):3699. doi: 10.3390/jcm15103699 (PMC13206822; doi:10.3390/jcm15103699)
Supplement: Supplementary file 1 [file jcm-15-03699-s001.zip]

Archive with 4 entries (4 files):
- STROBE_checklist.pdf
- File S1--Ryc. 3 Bland-Altman 1-3 days.pdf
- File S2--Ryc. 4 Bland-Altman 6 weeks.pdf
- File S3--Ryc. 5 Bland-Altman 12 weeks.pdf
